# Supplementary material for: Overexpression of RKIP and its cross-talk with several regulatory gene products in multiple myeloma
Source: J Exp Clin Cancer Res. 2017 May 5;36:62. doi: 10.1186/s13046-017-0535-z (PMC5420138; doi:10.1186/s13046-017-0535-z)
Supplement: Supplementary file 1 — Summary of Gene Product Overexpression/Underexpression in MM & Pre MM. (ZIP 294 kb) [file 13046_2017_535_MOESM1_ESM.zip]

Archive with 2 entries (2 files):
- Supplementary Table 1.jpg
- Supplementary Table 1 Continued.jpg
